# Supplementary material for: Induction and Resuscitation of Viable but Nonculturable Corynebacterium diphtheriae
Source: Microorganisms. 2021 Apr 26;9(5):927. doi: 10.3390/microorganisms9050927 (PMC8145655; doi:10.3390/microorganisms9050927)
Supplement: Supplementary file 1 [file microorganisms-09-00927-s001.zip]

Archive with 3 entries (2 files):
- microorganisms-1183218 supplementary files/
- microorganisms-1183218 supplementary files/microorganisms-1183218 -supplementary 2.pdf
- microorganisms-1183218 supplementary files/microorganisms-1183218 supplementary 1.pdf
